# Supplementary material for: Fluorescent Aromatic Polyether Sulfones: Processable, Scalable, Efficient, and Stable Polymer Emitters and Their Single-Layer Polymer Light-Emitting Diodes
Source: Nanomaterials (Basel). 2024 Jul 25;14(15):1246. doi: 10.3390/nano14151246 (PMC11313940; doi:10.3390/nano14151246)
Supplement: Supplementary file 1 [file nanomaterials-14-01246-s001.zip]

Archive with 1 entries (1 files):
- nanomaterials-3055469-supplementary.pdf
